# Supplementary material for: Reducing shoulder complaints in employees with high occupational shoulder exposures: study protocol for a cluster-randomised controlled study (The Shoulder-Café Study)
Source: Trials. 2019 Nov 12;20:627. doi: 10.1186/s13063-019-3703-y (PMC6852773; doi:10.1186/s13063-019-3703-y)
Supplement: Supplementary file 1 — Additional file 1. a: Standard Protocol Items: Recommendations for Interventional Trials (SPIRIT) Checklist. b: World Health Organisation (WHO) Trial Registration Data Set. [file 13063_2019_3703_MOESM1_ESM.zip]

Archive with 2 entries (2 files):
- Additional file 1a SPIRITR1.doc
- Additional file 1b WHO Trial Registration Data SetR1.pdf
